# Supplementary material for: Effect of leaf phenology and morphology on the coordination between stomatal and minor vein densities
Source: Front Plant Sci. 2023 Jul 26;14:1051692. doi: 10.3389/fpls.2023.1051692 (PMC10411352; doi:10.3389/fpls.2023.1051692)
Supplement: Supplementary file 2 [file Table_1.xlsx]

## Sheet: Supplymental data 1
Species	Genus	Family	Leaf phenology	Leaf type	Leaf area / cm2	Stomatal density / no.mm-2	Stomatal length / μm	Stomatal width / μm	Modelled gmax / μmol H2O m-2s-1	Minor vein density / mm mm-2	Minor vein thickness / μm	Stomatal number per minor vein length no. mm-1	Construction cost of minor vein network per leaf area
Casearia balansae	Casearia	Flacourtiaceae	evergreen	simple	20.2527	464.885	16.6765	10.9933	0.590757	7.82372	24.8903	59.4199	0.611466
Glochidion wrightii	Glochidion	Euphorbiaceae	evergreen	simple	11.1455	427.646	16.4527	7.563	0.661637	10.6391	15.557	40.1956	0.51971
Macaranga sampsonii	Macaranga	Euphorbiaceae	evergreen	simple	99.7752	209.018	17.0633	10.3142	0.286688	9.22275	14.904	22.6633	0.431611
Mallotus repandus	Mallotus	Euphorbiaceae	evergreen	simple	43.6595	379.596	15.152	10.0605	0.436301	7.39033	22.552	51.3638	0.523334
Breynia fruticosa	Breynia	Euphorbiaceae	evergreen	simple	11.5228	279.291	19.3876	9.9525	0.47903	9.30341	21.7337	30.0203	0.634899
Glochidion triandrum	Glochidion	Euphorbiaceae	evergreen	simple	21.4467	176.584	20.4775	14.3809	0.264704	7.28714	22.8283	24.2323	0.522347
Ilex elmerrilliana	Ilex	Aquifoliaceae	evergreen	simple	12.7837	227.037	26.7999	24.941	0.368551	4.88972	25.0395	46.4315	0.384449
Ilex triflora	Ilex	Aquifoliaceae	evergreen	simple	7.4875	246.857	25.7016	20.9885	0.420534	6.75367	21.1094	36.5516	0.447656
Ilex pubescens	Ilex	Aquifoliaceae	evergreen	simple	7.86375	205.414	20.728	18.4998	0.265555	5.64958	16.4962	36.3592	0.292638
Rhododendron latoucheae	Rhododendron	Ericaceae	evergreen	simple	37.8233	163.971	23.072	16.971	0.268767	4.3588	21.104	37.6184	0.288843
Craibiodendron kwangtungense	Craibiodendron	Ericaceae	evergreen	simple	46.632	312.326	20.5037	19.359	0.383962	7.04243	24.7862	44.3491	0.548104
Elaeocarpus sylvestris	Elaeocarpus	Elaeocarpaceae	evergreen	simple	44.102	127.933	30.2469	24.323	0.259157	3.97772	20.3845	32.1625	0.254603
Elaeocarpus chinensis	Elaeocarpus	Elaeocarpaceae	evergreen	simple	10.1932	374.791	19.3757	17.3732	0.451453	5.18385	21.919	72.2996	0.356782
Elaeocarpus japonicus	Elaeocarpus	Elaeocarpaceae	evergreen	simple	11.2703	299.112	17.5157	8.66817	0.473133	8.77323	20.598	34.0937	0.567433
Elaeocarpus dubius	Elaeocarpus	Elaeocarpaceae	evergreen	simple	36.519	240.25	17.6357	14.5313	0.279138	8.38388	23.2727	28.6562	0.612662
Itea chinensis	Itea	Saxifragaceae	evergreen	simple	41.949	535.758	11.2113	9.909	0.377165	6.76754	22.1953	79.1659	0.471652
Daphniphyllum oldhami	Daphniphyllum	Daphniphyllaceae	evergreen	simple	47.56	197.005	18.5666	12.8232	0.270628	4.0043	26.0041	49.1985	0.326963
Altingia chinensis	Altingia	Hamamelidaceae	evergreen	simple	29.2015	443.262	18.8292	17.3553	0.508973	5.10634	21.648	86.8062	0.347102
Rhodoleia championii	Rhodoleia	Hamamelidaceae	evergreen	simple	57.667	295.508	20.3724	15.2167	0.423433	5.00462	23.1799	59.047	0.364261
Castanopsis lamontii	Castanopsis	Fagaceae	evergreen	simple	38.0667	180.188	23.1797	18.2985	0.28321	6.44434	30.3353	27.9606	0.613842
Castanopsis hystrix	Castanopsis	Fagaceae	evergreen	simple	12.286	648.676	18.8888	13.4352	0.88963	8.60261	18.727	75.4046	0.505857
Castanopsis fissa	Castanopsis	Fagaceae	evergreen	simple	80.7448	615.041	17.5177	9.1735	0.942412	7.48787	22.8483	82.1383	0.537206
Castanopsis carlesii	Castanopsis	Fagaceae	evergreen	simple	10.341	562.186	20.305	15.0415	0.807247	9.50188	23.946	59.1658	0.714451
Cyclobalanopsis myrsinifolia	Cyclobalanopsis	Fagaceae	evergreen	simple	31.1028	623.45	19.236	13.442	0.880706	8.19734	17.7358	76.0552	0.456514
Lithocarpus uvariifolius	Lithocarpus	Fagaceae	evergreen	simple	59.1197	397.855	22.7225	12.8567	0.75599	6.20675	25.3816	64.1003	0.494667
Castanea henryi	Castanea	Fagaceae	evergreen	simple	33.066	249.86	20.3918	16.8398	0.335167	6.23998	22.2407	40.0419	0.435774
Saurauia tristyla	Saurauia	Actinidiaceae	evergreen	simple	145.932	141.267	21.3843	14.9645	0.221644	4.19119	24.8478	33.7058	0.327006
Acer fabri Hance	Acer	Sapindaceae	evergreen	simple	26.0505	356.772	15.6156	12.9842	0.364785	6.1954	25.0816	57.5866	0.487926
Pavetta hongkongensis	Pavetta	Rubiaceae	evergreen	simple	42.054	396.413	18.2353	10.4413	0.600258	8.66824	17.3193	45.7317	0.471403
Aidia canthioides	Aidia	Rubiaceae	evergreen	simple	25.0245	277.489	23.5857	13.8778	0.534705	9.50618	14.7202	29.1904	0.439388
Psychotria rubra	Psychotria	Rubiaceae	evergreen	simple	78.747	218.628	25.7203	17.6173	0.418251	5.42807	25.0525	40.2773	0.426998
Canthium dicoccum	Canthium	Rubiaceae	evergreen	simple	24.755	295.508	21.5369	17.1431	0.429163	7.29138	26.9518	40.5284	0.617059
Raphiolepis indica	Raphiolepis	Rosaceae	evergreen	simple	12.1197	446.866	18.7622	15.2373	0.557791	6.72015	16.1767	66.4964	0.341348
Ficusfis tulosa	Ficusfis tulosa	Moraceae	evergreen	simple	105.102	197.005	19.2437	13.2632	0.280871	3.14723	19.329	62.5965	0.191015
Ficus variolosa	Ficus	Moraceae	evergreen	simple	16.892	252.263	15.107	14.238	0.228788	6.51312	13.3617	38.7315	0.273263
Ficus variegata	Ficus	Moraceae	evergreen	simple	135.805	468.488	15.1436	11.7479	0.486683	9.50219	16.2602	49.3032	0.485155
Ficus hispida	Ficus	Moraceae	evergreen	simple	177.285	418.036	15.928	11.7722	0.471571	5.12361	14.5132	81.59	0.233491
Eurya ciliata	Eurya	Theaceae	evergreen	simple	4.4275	446.866	17.4063	13.8082	0.525704	4.06662	23.5191	109.886	0.30032
Eurya nitida	Eurya nitida	Theaceae	evergreen	simple	12.7855	329.744	19.8611	17.778	0.407628	5.25368	27.2621	62.7643	0.449732
Schima superba	Schima	Theaceae	evergreen	simple	53.397	311.124	18.7758	16.5728	0.367144	6.08795	23.651	51.105	0.452116
Eurya muricata	Eurya	Theaceae	evergreen	simple	19.9697	278.691	23.2306	17.2165	0.457696	4.93189	26.0272	56.5078	0.403061
Symplocos glauca	Symplocos	Symplocaceae	evergreen	simple	27.5938	312.326	19.8895	13.5115	0.464473	7.26339	25.342	43	0.577976
Symplocos ramosissima	Symplocos	Symplocaceae	evergreen	simple	31.02	199.408	21.8277	14.1465	0.33521	6.49729	21.1005	30.6909	0.430482
Sinosideroxylon pedunculatum	Sinosideroxylon	Sapotaceae	evergreen	simple	21.8545	219.829	20.7492	15.5125	0.320624	7.09522	22.0373	30.9827	0.49097
Helicia reticulata	Helicia	Proteaceae	evergreen	simple	53.6947	167.575	28.2197	19.479	0.350011	6.07811	28.9297	27.5702	0.552132
Dendrobenthamia hongkongensis	Dendrobenthamia	Cornaceae	evergreen	simple	39.8263	331.546	17.0667	8.2165	0.518853	5.46149	26.06	60.706	0.446905
Diospyros eriantha	Diospyros	Ebenaceae	evergreen	simple	16.9202	349.564	18.0628	13.4426	0.445165	5.5458	22.0898	63.0323	0.384667
Syzygium levinei	Syzygium	Myrtaceae	evergreen	simple	7.7735	536.96	14.316	10.1992	0.557552	8.62232	23.9045	62.2755	0.647193
Calophyllum membranaceum	Calophyllum	Clusiaceae	evergreen	simple	20.6182	245.055	23.4228	15.7852	0.431347	5.41465	21.9364	45.2578	0.372963
Garcinia oblongifolia	Garcinia	Clusiaceae	evergreen	simple	22.887	174.782	22.4181	14.9586	0.296308	5.54814	25.9698	31.5029	0.452423
Sterculia lanceolata	Sterculia	Sterculiaceae	evergreen	simple	61.4565	439.658	14.8972	9.79167	0.500002	15.1457	14.6477	29.0285	0.69661
Pentaphylax euryoides	Pentaphylax	Pentaphylacaceae	evergreen	simple	12.152	284.697	26.4268	18.4562	0.552718	7.96697	28.9683	35.7346	0.72468
Myrica rubra	Myrica	Myricaceae	evergreen	simple	11.6898	504.526	15.1985	13.4743	0.480469	5.20914	25.8957	96.8539	0.423569
Gironniera subaequalis	Gironniera	Ulmaceae	evergreen	simple	122.764	216.225	22.2102	16.7579	0.335547	7.27952	19.395	29.7032	0.443325
Acronychia pedunculata	Acronychia	Rutaceae	evergreen	simple	46.4207	389.206	13.2725	11.5743	0.327389	6.9107	22.6147	56.3193	0.490729
Litsea acutivena	Litsea	Lauraceae	evergreen	simple	59.8242	245.055	17.344	9.2	0.369043	5.90082	23.2984	41.529	0.431687
Litsea verticillata	Litsea verticillata	Lauraceae	evergreen	simple	45.1743	313.527	17.5826	13.5802	0.379266	5.35609	22.9815	58.5365	0.386505
Neolitsea chuii	Neolitsea	Lauraceae	evergreen	simple	37.271	338.753	21.9331	13.2925	0.596295	7.10498	23.3758	47.6783	0.521505
Machilus chekiangensis	Machilus	Lauraceae	evergreen	simple	43.815	219.829	20.2194	10.5365	0.389879	4.88446	23.7891	45.0058	0.364859
Cinnamomum burmannii	Cinnamomum	Lauraceae	evergreen	simple	25.153	497.318	16.8767	11.4162	0.629244	7.86761	15.6774	63.2109	0.3873
Cinnamomum bodinieri	Cinnamomum	Lauraceae	evergreen	simple	33.914	475.696	19.821	8.198	0.937316	9.97558	19.4565	47.6861	0.609442
Litsea glutinosa	Litsea	Lauraceae	evergreen	simple	35.5065	439.658	19.9988	11.172	0.740833	7.57833	16.64	58.0152	0.395964
Machilus chinensis	Machilus	Lauraceae	evergreen	simple	35.7315	389.206	19.0628	7.3545	0.763896	6.51845	23.6777	59.7083	0.484633
Cryptocarya chinensis	Cryptocarya	Lauraceae	evergreen	simple	24.471	540.564	12.399	9.31733	0.469552	7.52829	20.935	71.8043	0.494879
Litsea rotundifolia	Litsea	Lauraceae	evergreen	simple	7.97525	288.301	20.5773	12.6552	0.471881	8.78663	23.7935	32.8113	0.656463
Rapanea neriifolia	Rapanea	Myrsinaceae	evergreen	simple	21.5215	183.792	31.6813	22.2562	0.426159	4.20096	35.0307	43.7499	0.462091
Ardisia quinquegona	Ardisia	Myrsinaceae	evergreen	simple	20.067	102.106	24.0072	18.5583	0.168551	4.19307	26.7405	24.3512	0.352072
Alniphyllum fortunei	Alniphyllum	Styracaceae	deciduous	simple	56.577	248.659	22.8523	16.6135	0.406792	7.37799	16.3421	33.7028	0.378597
Styrax confusus	Styrax	Styracaceae	deciduous	simple	56.0483	254.665	21.2498	12.3078	0.446312	7.88586	18.4015	32.2939	0.455651
Homalium cochinchinense	Homalium	Flacourtiaceae	deciduous	simple	68.262	381.998	16.8106	10.6328	0.502072	8.61135	19.0917	44.3598	0.516232
Vernicia montana	Vernicia	Euphorbiaceae	deciduous	simple	143.338	216.225	20.8643	15.146	0.323266	5.57629	21.2853	38.7759	0.372696
Sapium discolor	Sapium	Euphorbiaceae	deciduous	simple	36.3464	433.652	17.7839	9.15717	0.68108	11.4986	12.8211	37.7134	0.462916
Phyllanthus emblica	Phyllanthus	Euphorbiaceae	deciduous	simple	1.12025	277.489	19.3826	12.5551	0.414352	10.4647	18.2647	26.5167	0.600165
Liquidambar formosana	Liquidambar	Hamamelidaceae	deciduous	simple	96.864	529.752	9.62412	5.48775	0.424407	10.6414	14.4944	49.7822	0.484315
Ligustrum sinense	Ligustrum	Oleaceae	deciduous	simple	9.15925	439.658	15.9977	12.0277	0.492582	8.2303	15.1767	53.4195	0.392213
Acer tutcheri	Acer	Sapindaceae	deciduous	simple	41.2015	439.658	18.4897	12.6127	0.606224	8.42356	21.334	52.1939	0.564284
Wendlandia uvariifolia	Wendlandia	Rubiaceae	deciduous	simple	145.759	295.508	16.6262	11.9507	0.354318	9.44694	15.6658	31.2808	0.464699
Ficus virens	Ficus virens	Moraceae	deciduous	simple	126.449	450.47	16.5546	12.5072	0.520592	11.2537	18.4507	40.0284	0.65199
Terminalia mantaly	Terminalia	Combretaceae	deciduous	simple	12.0553	523.746	14.4123	11.8733	0.497358	9.13825	20.4991	57.3136	0.588204
Diospyros kaki	Diospyros	Ebenaceae	deciduous	simple	97.0817	315.329	23.1411	17.6118	0.506954	7.44192	18.5446	42.372	0.433344
Cratoaylum cochinchinense	Cratoaylum	Clusiaceae	deciduous	simple	27.4335	324.338	18.2058	10.3871	0.49137	9.43038	17.9761	34.3929	0.532296
Reevesia thyrsoidess	Reevesia	Sterculiaceae	deciduous	simple	48.9073	248.659	19.5047	14.7412	0.338499	7.10541	21.3205	34.9957	0.475682
Litsea cubeba	Litsea	Lauraceae	deciduous	simple	32.2863	263.074	19.6925	10.827	0.440584	7.05329	20.0315	37.2981	0.443644
Bischofia javangca	Bischofia	Euphorbiaceae	evergreen	compound	45.3425	351.366	16.7138	12.7775	0.406789	5.85839	25.8642	59.9766	0.475782
Pithecellobium lucidum	Pithecellobium	Leguminosae	evergreen	compound	17.619	278.691	15.5232	11.5238	0.305505	7.49886	18.5358	37.1644	0.436452
Pithecellobium clypearia	Pithecellobium	Leguminosae	evergreen	compound	4.17075	526.148	15.1818	8.78054	0.659357	11.3661	18.464	46.2911	0.658972
Canarium album	Canarium	Burseraceae	evergreen	compound	45.4147	753.185	14.7648	11.5522	0.758558	13.3931	17.7882	56.237	0.748067
Engelhardtia roxburghiana	Engelhardtia roxburghiana	Juglandaceae	evergreen	compound	50.094	347.162	19.3742	17.2307	0.420518	5.89971	26.9385	58.8439	0.499038
Brucea javanica	Brucea	Simaroubaceae	evergreen	compound	44.7463	473.293	18.483	14.4752	0.596326	14.2511	15.2977	33.2111	0.684545
Dimocarpus longan	Dimocarpus	Sapindaceae	evergreen	compound	30.0685	403.621	13.0745	8.26675	0.412684	9.55517	17.5215	42.2411	0.525702
Schefflera octophylla	Schefflera	Araliaceae	evergreen	compound	93.036	186.194	25.3203	20.3487	0.315875	5.11123	22.8458	36.4284	0.366659
Zanthoxylum acanthopodium	Zanthoxylum	Rutaceae	evergreen	compound	7.4455	273.886	21.3951	18.3991	0.374962	9.68924	20.9427	28.267	0.637164
Toddalia asiatica	Toddalia	Rutaceae	evergreen	compound	20.0382	237.848	18.9891	14.7712	0.309271	7.51433	21.736	31.6526	0.512861
Evodia lepta	Evodia	Rutaceae	evergreen	compound	53.3983	371.187	18.0425	12.8344	0.486228	7.78568	19.3775	47.6756	0.473722
Adenanthera pavonina	Adenanthera	Leguminosae	deciduous	compound	6.325	363.979	16.3002	9.52281	0.486798	12.705	14.8887	28.6486	0.593967
Albizia cbinensis	Albizia	Leguminosae	deciduous	compound	0.50225	792.826	13.3182	7.49133	0.886066	15.2468	11.949	51.9997	0.572056
Toona ciliata	Toona	Meliaceae	deciduous	compound	102.002	263.074	19.6938	12.7573	0.399124	6.53581	24.7237	40.2512	0.50739
Melia azedarach	Melia	Meliaceae	deciduous	compound	10.502	493.715	17.35	11.8795	0.637287	21.4401	10.2846	23.0276	0.692379
Chukrasia tabularis	Chukrasia	Meliaceae	deciduous	compound	67.0998	326.741	15.8545	6.6065	0.513056	16.2947	11.5207	20.052	0.589462
Fraxinus chinensis	Fraxinus	Oleaceae	deciduous	compound	26.1208	187.395	21.2727	15.022	0.290785	5.43644	22.2482	34.4702	0.379785
Fraxinus insularis	Fraxinus	Oleaceae	deciduous	compound	40.5057	273.886	22.7269	18.1472	0.418857	8.94123	19.2858	30.6317	0.541459
Toxicodendron trichocarpum	Toxicodendron	Anacardiaceae	deciduous	compound	35.0418	254.665	23.4603	16.4395	0.437972	3.99399	23.2921	63.7622	0.29211
Toxicodendron sylvestre	Toxicodendron	Anacardiaceae	deciduous	compound	10.464	371.187	21.7642	18.7583	0.516144	5.02382	22.6888	73.8854	0.357911
Toxicodendron succedaneum	Toxicodendron	Anacardiaceae	deciduous	compound	20.4273	324.338	21.4198	18.1893	0.448407	8.92239	21.56	36.3511	0.604031
Choerospondias axillaris	Choerospondias	Anacardiaceae	deciduous	compound	36.9295	392.809	19.7613	12.0945	0.619275	14.9368	11.338	26.2982	0.53177
Zanthoxylum ailanthoides	Zanthoxylum	Rutaceae	deciduous	compound	63.2772	216.225	30.8283	25.0744	0.443021	9.7896	19.3837	22.0873	0.595844
Zanthoxylum avicennae	Zanthoxylum	Rutaceae	deciduous	compound	10.502	255.867	24.6477	18.2519	0.446083	8.73118	17.4339	29.305	0.477965
Evodia glabrifolia	Evodia	Rutaceae	deciduous	compound	37.1917	201.81	25.0424	16.4593	0.38582	11.6678	13.9279	17.2963	0.510275

## Sheet: Note
Note: LA = Leaf area, SD = Stomatal density, SL = Stomatal length, SW = Stomatal width, gmax = Maximum modelled stomatal conductance, MVD = Minor vein density, MVT = Minor vein thickness, SV = Stomatal number per minor vein length, CC = Construction cost of minor vein network per leaf area.
